# Supplementary material for: New Perspectives on Burnout: A Controlled Study on Movement Analysis of Burnout Patients
Source: Front Psychol. 2018 Jul 9;9:1150. doi: 10.3389/fpsyg.2018.01150 (PMC6046446; doi:10.3389/fpsyg.2018.01150)
Supplement: Supplementary file 1 [file Table_1.xlsx]

## Sheet: Sheet1
							Supplementary Material
							New Perspectives on Burnout: A Controlled Study on Movement Analysis of Burnout Patients
M. M. Pfeffer*, A. Paletta, G. Suchar
* Correspondence: M. M. Pfeffer: pfeffer@hypnosepsychotherapie.org
1 Supplementary Table
	TABLE S1 Central tendency, Measure of dispersion, Cronbach’s alpha, Correlation matrix of the variables of the Effort System of the LMA and the BOSS I-III
		M (SD)	MD (R)	α	1	2	3	4	5	6	7	8	9	10	11	12	13	14	15	16	17	18	19	20	21
	1 Free		1(0/2)
	2 Bound		1(0/2)		.43**
	3 Indirect		1(0/2)		.78***	.55***
	4 Direct		1(0/2)		.30	.43**	.48**
	5 Sustained		1(0/2)		.50**	.36*	.59**	.15
	6 Sudden		1(0/2)		.587***	.50**	.66***	.50**	.55***
	7 Light		1(0/2)		.60***	.53***	.69***	.36*	.54***	.61***
	8 Strong		1(0/2)		.43**	.41**	.49**	.61**	.38*	.57***	.37*
	9 BOSS I	1.90 (1.39)	1.75 (4.5)	.98	-.26	-.48**	-.48**	1.11	-.47**	-.21	-.36*	-.06
	10 Job I	1.84 (1.37)	1.5 (4.5)	.95	-.24	-.55**	-.47**	.10	-.50**	-.27	-.40*	-.12	.97***
	11 Self I	2.05 (1.59)	1.6 (4.7)	.97	-.33*	-.50**	-.50**	.10	-.39*	-.24	-.43**	-.07	.98***	.94***
	12 Family I	1.76 (1.40)	1.4 (4.6)	.94	-.23	-.33*	-.40*	-.09	-.28	-.15	-.27	-.05	.82***	.74***	.71***
	13 Friends I	1.97 (1.40)	1.8 (4.8)	.91	-.36*	-.54***	-.56***	-.02	-.38*	-.37*	-.50*	-.15	.92***	.86***	.91***	.72***
	14 BOSS II	1.70 (1.41)	1.15 (4.6)	.99	-.33*	-.47**	-.48**	.05	-.32*	-.23	-.41**	-.05	.92***	.86***	.94***	.79***	.88***
	15 Physical problems II	1.48 (1.34)	0.9 (4.7)	.95	-.37*	-.42**	-.49**	.07	-.37*	-.29	-.42**	-.09	.86***	.82***	.87***	.74***	.81***	.93***
	16 Cognitive problems II	1.94 (1.52)	1.25 (4.8)	.97	-.33*	-.54***	-.50**	.03	-.33*	-.21	-.40**	-.04	.88***	.84***	.91***	.74***	.87***	.97***	.86***
	17 Emotional problems II	1.68 (1.51)	1.1 (4.6)	.97	-.24	-.43**	-.37*	.05	-.26	-.19	-.33*	-.03	.89***	.82***	.90***	.79***	.87***	.97***	.86***	.95***
	18 BOSS III	3.75 (0.74)	3.7 (2.8)	.89	.10	.13	.16	-.14	.33	.19	.21	-.26	-.63**	-.66**	-.55**	-.70***	-.57**	-.56**	-.50*	-.58**	-.62**
	19 Job III	3.48 (0.83)	3.6 (3.0)	.67	.19	.30	.03	.20	.11	.10	.13	.11	-.17	-.25	-.14	-.16	-.08	-.10	-.08	-.13	-.12	.48*
	20 Self III	3.69 (1.04)	3.8 (4.2)	.90	.26	.38*	.39*	-.03	.41**	.25	.45**	.00	-.76***	-.79***	-.73***	-.59***	-.70***	-.74***	-.70***	-.74***	-.73***	.85***	.30
	21 Family III	3.99 (1.21)	4.6 (5.0)	.96	-.12	.01	.01	-.05	.20	.16	.14	-.02	-.34	-.40*	-.21	-.47**	-.23	-.27	-.35*	-.19	-.26	.76***	.22	.53**
	22 Friends III	3.85 (1.00)	4.0 (4.0)	.93	.01	.17	.04	-.30	.20	.07	.15	-.22	-.36*	-.39*	-.38*	-.27	-.40**	-.43**	-.39*	-.43**	-.43**	.63**	.26	.55***	.48**
	M: Mean; SD: Standard deviation; MD: Median; R: Range; α: Cronbach’s alpha; *p < .05; ** p < .01; *** p
